# Supplementary material for: Competitive Ability and Fitness Differences between Two Introduced Populations of the Invasive Whitefly Bemisia tabaci Q in China
Source: PLoS One. 2014 Jun 19;9(6):e100423. doi: 10.1371/journal.pone.0100423 (PMC4063783; doi:10.1371/journal.pone.0100423)
Supplement: Table S1 — The cytochrome P450 genes identified in this study. (XLS) [file pone.0100423.s001.xls]

## Sheet: Sheet1
Unigene_ID (C+)	Sequence	Unigene_ID (C-)	Sequence	Length	Distance (%)	Identity (%)	Swissprot best hit
comp17022_c0_seq2	TGAGTTTGACGTCAAGAGGCTGCTGAGACTGTAGAACAGATTCAAATGGAGTTCTCAGATCGTCATAAGAAATGGGAGATTCCAAAATAAAATAGCGCAACATGTAGGACAGCACTATTTTCATTTCCATCATTGCGAATTTTTGAGCGATGCAATCTCTGGATCCAGCCCCGAAAGGTACGTAGGCGTAAGGATGCCGTCTCGCACAATTTTCTGGCCTGAAGCGATCAGGATCGAAGATGTCAGGGTCCGGGAAATTTTTGGGGTCTCGATGTAAACAGAATATGGATAAAGTTACATCAATACCCTTTGGCACGATGTAGTTTCCAAATTTCACATCCTCTTTGGCCCGTCTGGCCACGAGTGGACAGCTTGGAAACAAGCGAAGACTTTCCTTGA…	comp20684_c0_seq3	ATTGTGGACGGGCTGTGTGGGGTTTTGGTGAATAACTCTATCGCGCTGATTCAAAAGTTGCAGGAACATAAAAATGAGACCCCTTTAAATATGTATATGATAATGCATTTAGTTTCTTTGGATAACATTTGCGAGACCGGACTGGGACTCAAAGTTGATGCACTAAACAACCCAAAACTGGAATACGTTCGAGCGATGGAAGAGGCTGCATACATTCTCATGGTGAGATTCACCACCCCTAGTTACTGGCTTGATCCGATATTCAACCGTACATCCTTTGGACGGAGACTGAAAACTAATGTCAAGACAATTTGCGAGCTTACAGATACGGCAATCTTGAGGAGAAAAAACAACCAAATTCTTTGTTGTGAGCGGCACGAGGAAGAAATCGGAGGAAAG…	1069	0.9	99.1	sp|P29981|CP4C1_BLADI Cytochrome P450 4C1 OS=Blaberus discoidalis GN=CYP4C1 PE=2 SV=1
comp23026_c0_seq1	GACGCAGAGCACCGTCCCAGGAGGAACAGTTCCATCGAAGAGTTCAGTCGGAAGGGATTGAACTGTCGGGATCACGTTGAAAATTTCAATCAGTAAGGATTGAATTGTCGAGAATAGAGTGGTTTTCGTTGAAGATTTCAATTATAAAGGATTGAATTGTCGCGAGTAGTGCGGTTTTGTTGAAAATTTTAGTCCGAAGGCACTAAATTGTCACGGGAAGAGCAATTTTCGTCGAAGATTTCTGTCGAACTTTCGCGAAATGCGGTTAATTTTAGCAGCCCTAGCCGTAGCCTGCTGTGTGCTCTACTATGTTGCCAAGTTTGTCCGTAGTTACTACAAAGCGTACCAGCATCTGAAAGTGGTCCCTGGGCCACCGCGGGACAATTTAATCTTGGGACA…	comp20488_c0_seq2	ATCGCAAAACACGCCACGCCGCTGCCAGAGATCATGAATTTACATGTGAAATAGGATTCACATGCGGGAATTGAGATGCGTCCTTGCGTCAGAAGGGCGACGTATTAAACTTGCCCATTTGTAAAAGAGCTCGCACAGTACGCTTTGAGAAGGACCCTGAAGTAAGCTGGACTATGGAAAATAGTATGCTCAAACCAGTACGTAACGAACTTTGCACAAAAGTGACCCAGATATTTCAGGAGAAAAAAACCACTTTCCTGCAATTTTGTCAAAACATCTATGCAAATATCGAGCAATATGCATTGTCATATAGTCTAGTGGTCCATTTTGATGAGGACGTCTTGAAGCTGTGCGTTTATTGCCCAGGTGGTTTTTCCTAGGAGAGCGTATTAGGGTAAT…	2235	0.2	99.8	sp|P29981|CP4C1_BLADI Cytochrome P450 4C1 OS=Blaberus discoidalis GN=CYP4C1 PE=2 SV=1
comp15534_c0_seq3	GATTAATAGGCCATGAGATAGATACCTAGGTCAAGGTTTCAACAAACCTTTCAAGGAGAAAAGAGGTCTTCGGTTAGCAGCAAGACAGTTTTGACGCCCAAAATCGTAAAATAAATGCAGCTGTGGACCAGTATAGTTATAGCTTTAAATATAATTAGTATTTATTGCATCAACGCATCGACAATCATCAATTTTAGTCTAGGATTGTGATACGTTGCGTTTGATTGAGCGTTTATTCGTGTGCAATGGAAATATTAATCCCTGGACTGCCTGACGTCACTCGGACACTGTTAAGTGTCCTATGCATCTGCTTGGCCCTGATATGGGGCATTCATAAATGGAATAGGAGGCATACGGAGCGACTTGCTTCAAAGTTTCCTGGACCGACAGCTCTGCCTA…	comp9314_c0_seq1	AGTTGAGTTGGCGAACTGTGTTCACCGCTAGTGGAATTATGTGCGGAGTGCGTTGATGCCTTAAATAATATCGGAAGCAGTTTTATGACAAAGTGATTTGCTCATTATCAATTTATGTTTAAGTCATCGCTGGTTCTTTCATCTGTCGCGTTATAATTGGACCAGTATAGTTATAGCTTTAAATATAATTAGTATTTATTGCATCAACGCATCGACAATCATCAATTTTAGTCTAGGATTGTGATACGTTGCGTTTGATTGAGCGTTTATTCGTGTGCAATGGAAATATTAATCCCTGGACTGCCTGACGTCACTCGGACACTGTTAAGTGTCCTATGCATCTGCTTGGCCCTGATATGGGGCATTCATAAATGGAATAGGAGGCATACGGAGCGACTT…	1650	0	100	sp|P29981|CP4C1_BLADI Cytochrome P450 4C1 OS=Blaberus discoidalis GN=CYP4C1 PE=2 SV=1
comp14218_c0_seq1	CAAAAATAAGGAAACAATAACAATAGATAGAAAGTTTTAGAGGTTAAATTTGACACTTCAGATAGGTGTTTGAATCAAGTGAGCAAAAGAAATTACATATCAAGAGAAAGTCAGATAATTTTTTTTGCCTACACCTCTCAGCCGCATAGAGCCTTTGCATCTGAATTTTGCTTCAATAATTTCTCTCATACTCCATTTAACTTTAACTGTCAATGCCTTCTTCATTCCCTGTGTTCAATTTCTGATAAGGATGTATATAGCAATCGCTGTATTTTTTATCATACTTTGTGTGATTCATTTTAAAATTTCATCTAAGTGTGCGAGATACGAAGCAATTTGCAATGGGATACCAGGACCCAAGCTGTTGCCTATAATCTGCAATTTTTTTGAACTCAGTTT…	comp51771_c0_seq1	AAGAGCCAGCTGGAGGGGAGAGTTTCAATGTGTATGACTTTCTAACATTGTGTACCTTGGATATAATTGTTGAGTCAGCAATGAACACTAAAATATATGCCCAGAGTGAGAAAAACAACAGATTCTTGAAAGCAATGGATGAGGCTGAGTTAGCCATTTTGAAGAGGGGATTTTCCCCTTGGCTTCACTCAGATGGATTTTTCTCAAAATCTTCCATCGGAAAAATGTTCTATGAATCTGTACGCCTCATGCATGATCTTGCTGACTCAATAATCAAAATGCGAAAGATGGAATTATCAGATAAGAAAGAGGAATCGTCCTTTGAAAATAAAAATACTGACAGTATCCTACAAGACCGATACAAGAAAAATATTACTTTCCTTGATATGCTTCTGAAAT…	1150	0.1	99.9	sp|P29981|CP4C1_BLADI Cytochrome P450 4C1 OS=Blaberus discoidalis GN=CYP4C1 PE=2 SV=1
comp24451_c0_seq1	AAGCATCGCCCCGAGGACAATATCGATCGGAAATTCGGGGCTGACGGACACGTCAAACTGTTTGACGGACGAGGTGTTTTAGTTTCTCGGGGTCAGCCTTGCCGTGCGGGCCGGATCGTGGAATTTTTGAAAACTTGATGTGCTTGGATCCAAACCGGTTTGAAATATTCCCAGTCGATTTTTAAAGATTTAAAGTATTTGTGTCGTTTTTAAGTAAGTGATTTTCAAGTTGCATGACCGGGAAAAAATTCCATCAAAATGGAGTTGATTACCTTGATGCTGACAACCACGCTTTTAGCGTTTATAGTGATGTACTTTTTCACACATGCTAATAAAAGGATACAACTCGTCAGAACGATGAATAAGTTACCCGGTCCAAAAGAATACCCTCTAGTCGGA…	comp23640_c0_seq1	CATCGCCCCGAGGACAATATCGATCGGAAATTCGGGGCTGACGGACACGTCAAACTGTTTGACGGACGAGGTGTTTTAGTTTCTCGGGGTCAGCCTTGCCGTGCGGGCCGGATCGTGTAATTTTTGAAAACTTGATGTGCTTGGATCCAAACCGGTTTGAAATATTCCCAGTCGATTTTTAAAGATTTAAAGTATTTGTTTCGTTTTTAAGTAAGTGATTTTCAAGTTGCATGACCGGGAAAAAATTCCATCAAAATGGAGTTAATTACCTTGATGCTGACAACCACGCTTTTAGCGTTTATAGTGATGTACTTTTTCACACATGCTAATAAAAGGATACAACTCGTCAGAACGATGAATAAGTTACCCGGTCCAAAAGAATACCCTCTAGTCGGAAAT…	2823	0.1	99.9	sp|P29981|CP4C1_BLADI Cytochrome P450 4C1 OS=Blaberus discoidalis GN=CYP4C1 PE=2 SV=1
comp18824_c0_seq1	GGAATGTAAACTTCGTTTCTACAGTCGAGTCCCAGTAAACAAGTTGAATCGAACGTCGTATCCGTATGACAACGCTGCGTTTGTGCATGACGTTATCATCTAGAGCACCCACTAACTGATCCGCCATACCCTTCTCACCTACTCTGTGCATCCCATTCATGCATTCTCCGCGTTTCAGCGGTTCTTCACAGTTTGTGATGTTTTTACTGTCGGAGTTTGGTCAGTTCTAGTTTACATTGTAAGGCAGGAGTCACACGAATGAAAGAATCCGTGACGGTCTTATTGAATTTGTGATTGTGCTGTGCAGGAAAAATGATTTTATTTTTACTACTCACGTTTGCTATCGGTTACGTCTTGTACTTTTTGTCAAAGTTCGTGCCCCGATATAACAGACAGTAT…	comp18002_c0_seq1	GGAATGTAAACTTCGTTTCTACAGTCGAGTCCCAGTAAACAAGTTGAATCGAACGTCGTATCCGTATGACAACGCTGCGTTTGTGCATGACGTTATCATCTAGAGCACCCACTAACTGATCCGCCATACCCTTCTCACCTACTCTGTGCATCCCATTCATGCATTCTCCGCGTTTCAGCGGTTCTTCACAGTTTGTGATGTTTTTACTGTCGGAGTTTGGTCAGTTCTAGTTTACATTGTAAGGCAGGAGTCACACGAATGAAAGAATCCGTGACGGTCTTATTGAATTTGTGATTGTGCTGTGCAGGAAAAATGATTTTATTTTTACTACTCACGTTTGCTATCGGTTACGTCTTGTACTTTTTGTCAAAGTTCGTGCCCCGATATAACAGACAGTAT…	1853	0	100	sp|P29981|CP4C1_BLADI Cytochrome P450 4C1 OS=Blaberus discoidalis GN=CYP4C1 PE=2 SV=1
comp23993_c0_seq3	TTTTATTTGTATGCAAGGCTGAGATTACACGATCAAGACACACTTAAATGCCGACACGTTCGTAATGTTTCTGGATTAAATAAAATGTTAAAAGCCTTCTTTGAGAATAATTTTAGGTACCTACAAAGAAGTTTCCCAATTGCTATCACTTTGAAAATTGTCAAACATTTGAATAAACTAAAATATTTTTCGTGACCGTTGAGTTTACAGCAGCTATACGTCTGAAAGGTGTTATCGTCGTTTGATTTTCACATGAATGCCCGAGTCAGTTTTCAGCACTATTTCTGTTATTAAATACAGCTCCGTTTGTGTCTCGGATGGAAGGAAAATGAAATTCCTCGCGAGATTAGAAAGTCCCACTTTCAGCTCATTGTAAGCGTATTTCATACCGATACAATC…	comp21756_c1_seq1	CTGCTGTTTTATTTGTATGCAAGGCTGAGATTACACGATCAAGACACACTTAAATGCCGACACGTTCGTAATGTTTCTGGGTTAAATAAAATGTTAAAAGCCTTCTTTGAGAATAATTTTAGGTACCTACAAAGAAGTTTCCCAATTGCTATCACTTTGAAAATTGTCAAACATTTGAATACACTAAAATATTTTTCGTGACCGTTGAGTTTACAGCAGCCATACGTCTAAAAAGGTGTTATCGTCGTTTGATTTTCACATAAATGCCCGAGTCAGTTTTCAGCACTATTTCTGTTATTAAATACAGCTCCGTTTGTGTCTCGGATGGAAGGAAAATGAAATTCCTCGCGAGATTAGAAAGTCCCACTTTCAGCTCATTGTAAGCGTATTTCATACCGA…	1816	1.3	98.7	sp|P29981|CP4C1_BLADI Cytochrome P450 4C1 OS=Blaberus discoidalis GN=CYP4C1 PE=2 SV=1
comp19905_c0_seq1	GCGAGTATGAGTATGAGTGCGGGTGAGTGGGCCTGGCGGCCGGTCAGCGGCGTTCTAGCCGCCATCGTGTGTGTGTTGGTGTTGGTGGTTTTGCTCATTCGCAGGCGTCGCTATGTCGCCTTCTACGAGAATATTCCCGGTCCCAAAGGATATCCCGTTATAGGAAATGTACTCCAACTTCTCGGGCCTCAGACAGAGCTATTCAAGATGTACATGAAATATTTCAGGGATTTCGGTGACGTTTACGTGCTGTGGGTCGGCACTTCTCCCTTCGTATTCATCGGCTCGGCTGAAGCTGCACAGCCTTTATTAAGTTCATCGGCTTGCATTGAGAAAAGTGCCGAGTATAAACTACTGGAGAAGTGGCTGGGAACAGGACTCGTCACCAGTAAAGGCGAG…	comp17124_c0_seq1	TATTAAGTTCATCGGCTTGCATTGAGAAAAGTGCCGAGTATAAACTACTGGAGAAGTGGCTGGGAACAGGACTCGTCACCAGTAAAGGCGAGAAGTGGCATCAGCGGCGAAAACTGCTCACTCCATCGTTTCACTTTAAACTACTGGAGTCGTTCATTCAACCGGCAAGTTCATGCAGTGATGTGCTCGTGCAACTGCTTAGAAAAGAGGTGGACAGAGAGGAATTTGACGTCACTGAGTACATTAAGCTCGTTGCCGTTGACATCATCGCAGAGACGGCCATGGGGTATCACCTGAATGCTCAGCTCAACGCACGCTGTGACTTCATTAAAGCTATCAATACATTGTCCGCCATCAGTCAAAAAAGATTCATGACGCCATGGCTAAAAGTTGACTCAA…	2023	0.2	99.8	sp|P29981|CP4C1_BLADI Cytochrome P450 4C1 OS=Blaberus discoidalis GN=CYP4C1 PE=2 SV=1
comp19275_c0_seq1	GAGGTAGTGTGTGACTCCGAGTCGTTTCATTGACCCATAATTTTTATCTGTATATCTTCTCGCACTTATTCTTAAAGTGATCGCTGGATCTCGGTGTTCGGACGAATAACATTATTTTTAGTTTGGGTATCAACATCCTAATAATCCTAGTGAGTGAATAAATTTTATCCTTAGTGTATGAAATGAATATAATAAAATGTGAAGTGAAATACGCTCTAAAATAATAAGGAATACACCTGAGAAACCGCTTTAATAAAATTTACAGGTTTAAATAAAATAAATCAAAATGTTGCTGTTATTATGGTTTTCGGTATTTATACTTTATGTGGTGTACTTGTTTGTGAAAAAGTTTCCAATTATACGCAGACAATATCGAATTATGGAAAAAATACCAGGCCC…	comp18743_c0_seq1	GTTTGAGGTAGTGTGTGACTCCGAGTCGTTTCATTGACCCATAATTTTTATCTGTATATCTCCTCGCACTTATTCTTAAAGTGATCGCTGGATCTCGGTGTTCGGATGAATAACATTATTTTTAGTTTGGGTATCAACATCCTAATAATCCTAGTGAGTGAATAAATTTTATCCTTAGTGTATGAAATGAATATAATAAAATGTGAAGTGAAATACGCTCTAAAATAATAAGGAATACACCTGAGAAACCGCTTTAATAAAATTTACAGGTTTAAATAAAATAAATCAAAATGTTGCTGTTATTATGGTTTTCGGTATTTATACTTTATGTGGTGTACTTGTTTGTGAAAAAGTTTCCAATTATACGCAGACAATATCGAATTATGGAAAAAATACCAG…	1393	0.2	99.8	sp|P29981|CP4C1_BLADI Cytochrome P450 4C1 OS=Blaberus discoidalis GN=CYP4C1 PE=2 SV=1
comp17309_c0_seq1	GGCTAGGCACGAGCAGAGCGCAAGGAATGAGGAAAATAGAGAAATGAAAATCATTCGCGATGAAGTTTTATAGAGTGCACTGAAGCCTTTAGCTTGGCGGACTTTGACTCTGTGCCGTTCGATTAGTGTTCAGAGTCATGCGATTTTTTGTGGGGTGAAGAAAAAAATCGTCATCTGTTGGTTGTCTTTCCTGTCGTCATTCGTAGGGTGACATTCTGATCTCATCGCACCGGTCCAGGACATGATTCTCAAAATCCTCCTCGAGCTGATCTCAAACGCGGTATACGCCCCGGTCCTGGTGTCGGCGTATCTGCTGTATAACTACTGGCGAAACTACGCGTTCTGGTCCAAATCCGGGCTCCCGTACATCCCTTTCCCCCGGGACAGCGTCATCTACCC…	comp20404_c0_seq1	TGATAACAGCCATCTTGTTTGTCTATTAACGGCCGCAAGAACATCGTGTCAGCTTATTTCCACGCGACCAATGAAAAACCGGCACAGAAATGGCCACACTCTGTCTATAAAGCATACTCTGTCTATAAAGGTACTCAAGTTCAAATGGTAGGAAAGCGTAGTTGTCAACCGTTAGATCCGCCTCTGCATTTCAAACTTCGGATCTCCTCCTTAGGCGTAGCCAAATTCCTTTTTGAGGCACCGAGAACAGCATGCTCCTCTTGAATGTCAAGGGTATGTCCGTGTCGATCGTGGGCTCAAAATCGTAGTTTGTGACTAAAAACGCGACGGCAGTCTTCATCGCTGTTTGCGCAAACCGAACTCCCGCACACATGCGCGGCCCATCGCCGAAGGGTAGGT…	1842	0.1	99.9	sp|Q04552|CP6B1_PAPPO Cytochrome P450 6B1 OS=Papilio polyxenes GN=CYP6B1 PE=1 SV=1
comp22364_c0_seq1	AAAATCTTTGTTCCAAATAAAAGAGTGTCACCAAGTGAAAGCGCCTCTTAATTGGCTAAAATGAAAAATTTAATGAACCAAGTTTTTTTATTGAAAGATGAAAATCTTGTCAAAAACATCATCTAGATGTTGAATTCTTCCAAGAGGATAATTATCGTCAATCAGTTCAATCTATGATGCTTAAGTTACGGTGGAAGAGTCATTTTCTATGTTTGAGGAGTATCTACCGACTGGATCCCTGTAAAAAGAAATTCTTCACAGAGATTAGTGCCAAAGACAACACTCATACAAGGCCCTTGAGTGAAATACCTGGACCTTTTTGTTTACCTGTTTTAGGAAACTTGCACCTTTACAAATTAGGTATTTACAATGTTTTGAAGTATCATGAAGTCTTGGATC…	comp19961_c0_seq1	GCTAATGAAAATCTTTGTTCCAAATAAAAGAGTGTCACCAAGTGAAAGCGCCTCTTAATTGGCTAAAATGAAAAATTTAATGAACCAAGTTTTTTTATTGAAAGATGAAAATCTTGTCAAAAACATCATCTAGATGTTGAATTCTTCCAAGAGGATAATTATCGTCAATCAGTTCAATCTATGATGCTTAAGTTACGGTGGAAGAGTCATTTTCTATGTTTGAGGAGTATCTACCGACTGGATCCCTGTAAAAAGAAATTCTTCACAGAGATTAGTGCCAAAGACAACACTCATACAAGGCCCTTGAGTGAAATACCTGGACCTTTTTGTTTACCTGTTTTAGGAAACTTGCACCTTTACAAATTAGGTATTTACAATGTTTTGAAGTATCATGAAGTC…	2145	0.1	99.9	sp|Q09660|CC44_CAEEL Probable cytochrome P450 CYP44 OS=Caenorhabditis elegans GN=cyp-44A1 PE=3 SV=2
comp24040_c0_seq2	TTGCGTAACAATTACACCTTTAATGGTATAAACATCAAAATTTGATTCAAAATCCATAAACTTAAAGGACAATTTTTAAAATAATCTATCGTAAAACCAAAGCTTTTTCATCAGCAACCATGTATCTTATTATGAAACAGACTGAGAATAACAGCTCATGAGAGCAGAAAAAAAAAGGAGCACATCCAAAGAACAGTTTTAAGCCAAAGCTAGCATTGAAACAAATCATGTAAGAAAAAGGTTAAAAAATACAGAAATTATTTGTTCTGACTTTATAAAATCTTATATACAAAAATAACATCTAATATATTATGTTCCATTGTTCATGATGCTAAGGTCAGTCACTTCACTTTCAAATGGTAAAAGTATAAATAAATTACCTATAGTCTTTCCTCTTCA…	comp23195_c0_seq1	GCCCTATCCGTCGTCATCCTGCCATTCGTACGTTCGTGAAGTTCGTGACTCCTCGTCAGTTTATCTTCTCCCTCGTTCGCCTTCGTTTTCCCGAGGCAACGAGGCTCTGGGATTGGACCGTCCAGTCTAGGCCATTATCATTGCGTCTAATCAGTATCAGCTGACCGAGACTGAGAGAGAAGATACCGTCTCGTCAGTCGTCTCGTCTTCGCAGTTCAGTTTCAGTTTCCTGATAAAATTATTAAAATTTGTCACTCGCAATTATCAAATCGCGGGTGCCTTTCGTTCGTAACGGGAGGTGAAAAATCGTGGTTCGGAAATCTGCTTCATTCACGCAGAAAACCGGAAGAATCCGGTGATTCTCTATCTGTCAATATTGCAATTGCTGTATCCTCATCA…	3739	0.2	99.8	sp|Q27597|NCPR_DROME NADPH Cytochrome P450 reductase OS=Drosophila melanogaster GN=Cpr PE=2 SV=2
comp13286_c0_seq1	GAACGACGAGTTGGGTCGGTTCGGTTTTTGCTCAAGTGTTTTCCTCATTAAATACACAATAATCTCTCATTAGAAGGTGTGTTGTTTTGCGGGTGCGTACTAGATAATCAGTGTTCACCATCAAAACGGATAAACTAGTGGAAGGATAAGCACCTGGACTGTGTCAGTCAGGTGGATGTGACAACGACTACATCACTCTATCACTATCATTTTCAAAATTAAATGAAACTTTCCTAAAAGATCATATCATACAGCTTTAAAAAAGAAGGTATGCATACAACACGGCAGAACTGCTCTCCTCACCGCTATACAATCCGGTGTCTAGGACCAAAATTGGAGCCTTAGAAAGGAGTTGTGGTATTCATAATCTACATGCAGCTTTCTGATCGCGTGCACCTG…	comp21321_c0_seq1	GGAAATTTTATTTGTGATAATATTATGTTTTAGGAAAATACATGAGAAAAAAATAGTAAGCGGGGCGAGGGGCAAAATCTTACAACCATCGATTTTTTTATATTTTTATTACATCAATGTTCGTACCCCTTGGTTTGAGTTTGACATCAAGAGGTTTTTGAGATCGTAGAACCAAATCGAAAGATAATTCCAGCTCATCCATGCCGTAAAGAGATTCAATGATAAAATTCCGCAGAATGTAAGACACCACTATTTTTTCCTCCATTAGAGCGAATTTTTGACCGATACAATTTCTGGCTCCCGCCGCAAACGGCACGTATGCGAATGGATGTCGGCCCGTATTATTATCGCTGTTGAAGCGTTCTGGATCGAAAGTGTTCGGGTTCGGAAAGTATTTTG…	2046	0.3	99.7	sp|Q5RCN6|CP4V2_PONAB Cytochrome P450 4V2 OS=Pongo abelii GN=CYP4V2 PE=2 SV=1
comp15267_c0_seq1	GCGATTTTATCGCCGACAAAATCGTAACAAATCGAGATTTTCATATTGAAAAATGCCACTTAGGATGATAAATACTTGAGCAGAAAGAAAAGAGAGACAAACGATCGAATCCTCTCGTTAAATCAGGCAGCGGCGTGAACCTGGGTCTTTTCAGGCTCTTGGCGCCTTCGGTGAAAGCGCACTCGCCATCCTTTGATCGGACATACCAAAAGGGCGATACGATAGTCAAGATCGTTGATGATGTCTGTTGGCGTAGGCTCTGATGAGGAGCAATTGAAATGAAGCATCATGTTGGCCACCAGAATCTTCACAACTCGCACGGCGTATTTGTTACCTGGACAGTTCCTCGGTCCGCTGGAAAAGGGCAGGTAGACGCCTTTCGGTCTTTTGGCTTCGTTT…	comp15584_c0_seq1	GCGATTTTATCGCCGACAAAATCGTAACAAATCGAGATTTTCATATTGAAAAATGCCACTTAGGATGATAAATACTTGAGCAGAAAGAAAAGAGAGACAAACGATCGAATCCTCTCGTTAAATCAGGCAGCGGCGTGAACCTGGGTCTTTTCAGGCTCTTGGCGCCTTCGGTGAAAGCGCACTCGCCATCCTTTGATCGGACATACCAAAAGGGCGATACGATAGTCAAGATCGTTGATGATGTCCGTTGGCGTAGGTTCTGAGGAGGAGCAATTGAAATGGAGCATCATGTTGGCCACCAGAATCTTCACAACTCGCACGGCGTATTTGTTACCTGGACAGTTCCTCGGTCCGCTGGAAAAGGGCAGGTAGACGCCTTTCGGTCTTTTGGCTTCGTTT…	1480	0.8	99.2	sp|Q5RCN6|CP4V2_PONAB Cytochrome P450 4V2 OS=Pongo abelii GN=CYP4V2 PE=2 SV=1
comp21629_c0_seq1	AAAAAAAAAAAAAAAAAAATTACCGCCGATTTCGTCGGATCGAGCCCTCGGTTCCTTTTTTATTATTTTTATTTGTTACTAAATTGTTCGTTCTTCGTGTTTTTGTGTGTTTGTGTTTTACGATGTCGTACATTAAGAGTTTGATTCTGTACCTGCTGCACGAGGTGAGGAGTCGGGATCTGTTTATTTTTATTGCTATCCTGGCAATTTATAAGTTGGTCTCGGAGTTGAACCAGATCCGCAAGCTCCCGCCGGGCCCCTGGGGCGTACCTTTCCTCGGATACTTACCTTTTATGACAAGTGATCGGCATTTGCAGTTCTCCGACCTGGCCAAGAAGTACGGCGGCCTTTTCTCCACCAAAGTCGGCAATCAGCTCATCGTCATCATCAGCGACTATA…	comp15609_c2_seq1	TTCCGATCTAAAAATTACCGCCGATTTCGTCGGATCGAGCCCTCGGTTCCTTTTTTATTATTTTTATTTGTTACTAAATTGTTCGTTCTTCGTGTTTTTGTGTGTTTGTGTTTTACGATGTCGTACATTAAGAGTTTGATTCTGTACCTGCTGCACGAGGTGAGGAGTCGGGATCTGTTTATTTTTATTGCTATCCTGGCAATTTATAAGTTGGTCTCGGAGTTGAACCAGATCCGCAAGCTCCCGCCGGGCCCCTGGGGCGTACCTTTCCTCGGATACTTACCTTTTATGACAAGTGATCGGCATTTGCAGTTCTCCGACCTGGCCAAGAAGTACGGCGGCCTTTTCTCCACCAAAGTCGGCAATCAGCTCATCGTCATCATCAGCGACTATAAACTC…	1829	0	100	sp|Q95078|CP18A_DROME Cytochrome P450 18a1 OS=Drosophila melanogaster GN=Cyp18a1 PE=2 SV=2
comp24722_c0_seq2	GAACACCCTGTTTATCGATCCTTTCCCATGGATTTAAATGGCAGATCAATCAATTCATCGTGATGCACGCCACGCCACTGGTTTAAGCAATTGCCCTGAGTCGCTCATCTCTCTTTACTTCCTTTTTTTCAGTTTGAGCCAAACTTCACCCTCTGGACTAAGGGTAAAGGTTTTTTTATCAAACGTCATGCGGCTCTTGGTTTTTGCACATGGATGGAGAGTGTAGTCCGACACCAGGGTCATCATCATGGTTTTCGCGTTCATCAAAGCAAAACGGTTAGCAATACAAAATCTGGGTCCTTCGCCGAATGGCAAGTATGAGCCTGGTAATATTTTATCAACGTTTTCCTTTGAGAATCGTTCAGGGTCAAATTTCATAGGCTCAGGAAAATATTTAGG…	comp23179_c0_seq2	GAACACCCTGTTTATCGATCCTTTCCCATGGATTTAAATGGCAGATCAATCAATTCATCGTGATGCACGCCACGCCACTGGTTTAAGCAATTGCCCTGAGTCGCTCATCTCTCTTTACTTCCTTTTTTTCAGTTTGAGCCAAACTTCACCCTCTGGACTAAGGGTAAAGGTTTTTTTATCAAACGTCATGCGGCTCTTGGTTTTTGCACATGGATGGAGAGTGTAGTCCGACACCAGGGTCATCATCATGGTTTTCGCGTTCATCAAAGCAAAACGGTTAGCAATACAAAATCTGGGTCCTTCGCCGAATGGCAAGTATGAGCCTGGTAATATTTTATCAACGTTTTCCTTTGAGAATCGTTCAGGGTCAAATTTCATAGGCTCAGGAAAATATTTAGG…	1859	0	100	sp|Q964R0|CP6K1_BLAGE Cytochrome P450 6k1 OS=Blattella germanica GN=CYP6K1 PE=2 SV=1
comp23232_c0_seq1	ATTTAGACACATTTTACCTCCATTGCCAGTTAGCTATTACTTGCCTCTAAATGATTACTGTTTTTCTCTACACCAGGATACATTTGCATGAGCAGCATTCCCACCTATTTTTGGATTCAATTATCTTTTATTTCCTGGGGATAAATGCGATATTTTCTCTCAATCTTATTTTGCTCTTCACGTAGCAGTGAATACATTTTGGCATCATGACATCATTCTTTACCTTATCCGGAGTTTTATTATCAGTGGCAAGTTTGATGATACTTGTGTTCAGTCTCGTATCCAGTTTTGTGTACATTTCGAGGAAAAAAATTACTTACTGGGAGAAACTTGGAGTGGTGCAGCCGAAAGAGGTCTCTTTGCTGTTTGGCAATACCAAAGATGCAGTCCTTCAACGGA…	comp23138_c0_seq1	CGTGTGCTCTTCCGATCTTTTTATTTCCTGGGGATAAATGCGATATTTTCTCTCAATCTTATTTTGCTCTTCACGTAGCAGTGAATACATTTTGGCATCATGACATCATTCTTTACCTTATCCGGAGTTTTATTATCAGTGGCAAGTTTGATGATACTTGTGTTCAGTCTCGTATCCAGTTTTGTGTACATTTCGAGGAAAAAAATTACTTACTGGGAGAAACTTGGAGTGGTGCAGCCGAAAGAGGTCTCTTTGCTGTTTGGCAATACCAAAGATGCAGTCCTTCAACGGATTCATTTTGGTGTGCTCTGTCGGAGATTGTACAACGAACTCGATGGTCTTCGATTTGGTGGTTTTTACCATTTTAGTAAACCCATTCTATTGCTCCGAGATCCAGTT…	2010	1	99	sp|Q964R0|CP6K1_BLAGE Cytochrome P450 6k1 OS=Blattella germanica GN=CYP6K1 PE=2 SV=1
comp21895_c0_seq2	TGCTCTTCCGATCTTAGGCGCTACGCAAGCTTGTTTTGACTGAGCATAGTATCGCATTACCTCGGTCGAAGTTCCTCGAAGTGCGACAAGTGATCGCTACCCAAGAAAAAAAAATAAAAAAAAACCTGAGCTTTAGTGTGAGAAATGAAACTATTTATTGAATTTCCAGTCTACATATGTCTCAGATACGATTATCTTTTCCTCACGCCAATCCACAGGCTACTTGCAGGATTTAAAGAGACCAATTTTTTGTCAAACTCCAGATTTCTTTGAGTTCTTGCGCATGGGTAGAGAGTGTAGTTGGATACCATTTTGATCAGCATCGTTTTGACATCTAGTAGAGCCAGCCGCATCGCTATGCAAGACCGTGGGCCATCGCCAAAAGGCAAGTAAGTCCCA…	comp22921_c0_seq2	CGATCTGGCTGCGTCACACTTCGATACACTTGTTCTCCTAATCAGTTCAGCTCCTGCAAAAAAATGAGCTGCAACTATTCAAACTCGGCAAGCATGCAAAGTTGCATATTCATCAGTCTGAAGGCGCTACGCAAGCTTGTTTTGACTGAGCATACTATCGCATTACCTCGGTCGAAGTTCCTCGAAGTGCGACAAGTGATCGCTACCCAAGAAAAAAAAATAAAAAAAAACCTGAGCTTTAGTGTGAGAAATGAAACTATTTATTGAATTTCCAGTCTACATATGTCTCAGATACGATTATCTTTTCCTCACGCCAATCCACAGGCTACTTGCAGGATTTAAAGAGACCAATTTTTTGTCAAACTCCAGATTTCTTTGAGTTCTTGCGCATGGGTAGAG…	1726	0.1	99.9	sp|Q964R0|CP6K1_BLAGE Cytochrome P450 6k1 OS=Blattella germanica GN=CYP6K1 PE=2 SV=1
comp21784_c0_seq1	GCAGAAGCACAGCTTAAGATAGAGTGGGAAATGAAACAGAGCAGACGCAGTATTTATTCACTCATTTATTAAAGTGACGAAAACATTAGGAGAAATCTGCCCTAGATAACGAGTTATCGACAGAGCCTCATGACAATTATTACAAAACATAAAAGTTCTATTATCATTAATCGCAGAATGTAGAATGAGCGAATGTTTTCTGGTAGATCATATTCTTTCAATTCAACTTTTGAAAAATTAAAGGAGAGATAGATTTTTGAAGCAAGAAATTATGCCTCTTGAACTTGCAGCTTTGAGTTGAGCATGAAATCTAAAGTAGAATCTAACAAAGAGGAATCATCGCAATCAATTGAATAAATTTGACTCGGTGCTTTTAGTATACCTTGCTATACGATTAAG…	comp21358_c0_seq1	GTGGGAAATGAAACAGAGCAGACGCAGTATTTATTCACTCATTTATTAAAGTGACGAAAACATTAGGAGAAATCTGCCCTAGATAACGAGTTATCGACAGAGCCTCATGACAATTATTACAAAACATAAAAGTTCTATTATCATTAATCGCAGAATGTAGAATGAGCGAATGTTTTCTGGTAGATCATATTCTTTCAATTCAACTTTTGAAAAATTAAAGGAGAGATAGATTTTTGAAGCAAGAAATTATGCCTCTTGAACTTGCAGCTTTGAGTTGAGCATGAAATCTAAAGTAGAATCTAACAAAGAGGAATCATCGCAATCAATTGAATAAATTTGACTTGGTGCTTTTAGTATACCTTGCTATACGATTAAGTTGGCAGAATTCATCGAGTCCTT…	2195	1.1	98.9	sp|Q964R0|CP6K1_BLAGE Cytochrome P450 6k1 OS=Blattella germanica GN=CYP6K1 PE=2 SV=1
comp23602_c0_seq1	GTGAATAGTCTTGCATCTGTAAAAAAATTTATTTACATCAAGTAAGGAAGGGAGGTCTGCAGTTGTAATGGCGTCACAATCTCATAGAATCTGAAACTGAGAGAAATCGTATGTTTCCTTGAAGTTGAATGCTTTAAAGTTGACTTCATGTGACTATTACAACAATATAAAATAACCATTTTTTATTATTACACCCCTAGTTGAGACTGCATACCTACCCATATGTTGAAGGGTACATTACTTTTACTGGTAAAGCACAATTAATTTCCCATGCTTCAAGGGATGGTACTTAATTGGTTAAAATTCGCGCACCCTTTTTTTTCAAAGTGTCACACATACCTATCAATTTTTCCTGTCATTACTAAATCACCCTTGGAAAATCTCTGCAAATATTTTATA…	comp24039_c0_seq1	GGCAGGAGGTGAATAGTCTTGCATCTGTAAAAAAATTTATTTACATCAAGTAAGGAAGGGAGGTCTGCAGTTGTAATGGCGTCACAATCTCATAGAATCTGAAACTGAGAGAAATCGTATGTTTCCTTGAAGTTGAATGCTTTAAAGTTGACTTCATGTGACTATTACAACAATATAAAATAACCATTTTTTATTATTACACCCCTAGTTGAGACTGCATACCTACCCATATGTTGAAGGGTACATTACTTTTACTGGTAAAGCACAATTAATTTCCCATGCTTCAAGGGATGGTACTTAATTGGTTAAAATTCGCGCACCCTTTTTTTTTCAAAGTGTCACACATACCTATCAATTTTTCCTGTCATTACTAAATCACCCTTGGAAAATCTCTGCAAA…	2801	0.2	99.8	sp|Q964R1|CP6J1_BLAGE Cytochrome P450 6j1 OS=Blattella germanica GN=CYP6J1 PE=2 SV=1
comp25594_c0_seq2	CAGCGATGTAGCCGACGTAACTCTCTAATCAGTTGCCGCCATGTAATAACCTAGTGTATCTGTACTTCACAGTGCAAAGTTTGTAAATAATATTGATCATTCGACGCTTTAAACTATTTCCCAGCCGCAAGTGAAAATTCTCCCAGTCATCTCTTTTAAATTTTTGCGTGTTCAAGTCGAAATTCCTCGAGAAATTGCGTGATAAGTCTTGTCTTCCACACATCAACCAGAGTTCTCAATGTTTTATTTTCTGCTGTAAGTAGTGAGATATCCAACACAGTTATCATTTCAGTTGATTCTCTAAGCTTTTCTCGCATATTAAGAATTTTAATTTTCCTACATATTGACTTCTCCGTTTTAAAATTTGCTTCTATAGTGTACTGCGTTCTCCTCTGTTGC…	comp24347_c0_seq1	CTAATCAGTTGCCGCCATGTAATAACCTAGTGTATCTGTACTTCACAGTGCAAAGTTTGTAAATAATATTGATCATTCGACGCTTTAAACTATTTCCCAGCCGCAAGTGAAAATTCTCCCAGTCATCTCTTTTAAATTTTTGCGTGTTCAAGTCGAAATTCCTCGAGAAATTGCGTGATAAGTCTTGTCTTCCACACATCAACCAGAGTTCTCAATGTTTTATTTTCTGCTGTAAGTAGTGAGATATCCAACACAGTTATCATTTCAGTTGATTCTCTAAGCTTTTCTCGCATATTAAGAATTTTAATTTTCCTACATATTGACTTCTCCGTTTTAAAATTTGCTTCTATAGTGTACTGCGTTCTCCTCTGTTGCTGTGAACAGAAAATTGTGAACATT…	2285	0.6	99.4	sp|Q964T2|CP9E2_BLAGE Cytochrome P450 9e2 OS=Blattella germanica GN=CYP9E2 PE=2 SV=1
comp22013_c0_seq1	GTGGTAATAACCTGATAAGGATGACATTCTTTTGTATAATTACTGTTATATTGAAGCAATTATTGAGCCTCTAACTCTACAAATAATAGGATAATAAAATACTCATCTTTCTTGAAAATGGGGGGAATTGCTTGTGACAATTTTGAGTATATCTTGGTGGGACACATTGCCTCCAGCGACTGGAAAAAGCTAAAAATCCAGAGTTACCACTTTTTACACCTCCCAGACGCGGTGACCAATTGAGTGTTAAAGTGATTGCATCTACACTCGAAAAAGTCCTAAATTCTAACCAGGAGTTTTTGCTGTAAGATCCTTTGCGTGTGCAATTTTGTGTATTCAAACTAACTAATGGGCTAGGTATGCATCCGGGCATAAGTAAAAAAATAGGCAAGATGTTGT…	comp19670_c0_seq1	GTTGCTGCAAACTTCATTCAACATATCTATGTGAAATGAATTTCACTATGAATGAACTTAAAGTAATTAATATGTTTTTCAGGTTTCTCGTTCTCTCCAGCCCTAGTGCGGCAATTAATACAAAGTAATATTAGTAATCTTCTTGCTAATCAGGAACGTACAGAAGCTGGAGAAATAGTAGCCACCCCATCACGGTCTGTCCCTGACACTGAACCACCTGAGGAAATTCTGGAAAATGGCCCCCTGATGACAATGTCTGACTTTCTGAAACATGAAAGAACATGCAATTTATCCTAAACAGGTGTGTACTTCAGAATATGCTTTGTAGCCAGAATAGAAGACGATTCTTTTTTCACAGAGGTTTGATCTTCAGCCAGATCCCTTTTTCAGCCTTCAAGA…	1388	0.4	99.6	sp|Q964T2|CP9E2_BLAGE Cytochrome P450 9e2 OS=Blattella germanica GN=CYP9E2 PE=2 SV=1
comp23647_c0_seq2	CTCGATCATAATTATGTTAGTTTGGTTTATACCTCCGCTCTGTTGCCTATAGCAGTTGTGGATGCGTATCATAAGTGCCGTGACTAAACCGGGCGCGCTTGCATTTAAATTTTAGTGGGAACCAACGCCTTCAAGAGGTGATATGCAAAGAGTGGATCAATTGCGTCATTTACTAATCCCTCTCATTCGTTGGTCATTTCTTTCGAGGGGACCTGAGATTGTCGATGGTGAACTGGACCGGATCCATTCGAGATGAGGGATGATCATGTTTTTGTATGTGTGTTTGTGTGAATCGAATTTACGCGTGATTTTTACTTACGTGCCAATCAAGTGGGAAGCCGTTTGACAGCTCGCGCTTTTGAGACTTACACTAGTCGTAGTTAGTTAAACACCACGCTG…	comp24780_c0_seq2	GAGATTGTCGATAGTGAATTGGACCGGATCCATTCGAGATGAGGGATGATCATGTTTTTGTATGTGTGTTTGTGTGAATCGAATTTACGCGTGATTTTTACTTACGTGCCAAGTGAGTGATATTTTTTGATCAGCTGTTCCCCTATTTGTTTATTGATAGTGCTATCTTGTGTGGTGGGTATACGAGTCAAGTGGGAAGCCGTTTGACAGCTCGCGCTTTTATGACTTGCACTAGTCGTAGTTGGTTAAACACCACGCTGACTGTGACTGTGATCGGGCATCATGTTATCCCTGGTCAACTTGGAAGTGGCGGGGGTGTTCTTGGTCGTTAGCGTTTTGGCCTACCTCGTTTACAATTTGAAACGGAAGTACGAGTTTTGGAAGGACCGCAATGTCCCT…	1640	1.2	98.8	sp|Q964T2|CP9E2_BLAGE Cytochrome P450 9e2 OS=Blattella germanica GN=CYP9E2 PE=2 SV=1
comp23584_c0_seq1	GATCTCCCAAATAAAACATGGTGGAAAAGTAGGTATACATTGTTGTCTTTGAGTAAAAATGTTTAGGAACTCTGAAACAAAGACACGGATAAAATGTGCCTGAACACTGAGTTTAAAAAAATAGGACATGTAAAACCACAAATAAATTGACACAATAATTCGTAAATACTAACAAACAACAAGCAATTAAATTCAAACAAGTTGGCTGTCGCGCAATATTATGAGGACAGTAGCATGGTGTACATCGCCTCCTCTATACCGACCCTGAATACGAACCTCTATTAACAATCTCCCTTGATTTGTCAGTGGTATTTTGATGAATAATGGAACTGTTGCAAAATGTTTTTAAAATTATTTTTGGGAAGTATGCAAAAAAAATGAGGGTTTCTACAATTTTCC…	comp22653_c0_seq5	ACATAGCTATCTTGAAAAGGTGGGCTGCGAATTAATTGAAAAAAAAGAGAAAGAATTGAAGAAGAAAAGTTCTGATGATTCCGTTGAAAAACTATCACTTGTGGAACAGTATTTAAGAGCTATTTCCAGCCCTTCATCAAAACTTGATATCAAGGATGTGAATGGAATAGGTATTGATTTTTTACTCGCTGGTATTGACACTTCCTCCTACACTAGCTCGTTTGCCCTGTATCACCTGGCAAAGAATCGAGAAAGCCAAGACTTAGTTCACAAAGAGGTCAAGAAACTGATGAACAATCACAACTCAGACGGCACAATCACAGCTGAAATGTTGAAAAATGCATCCTATACAAAAGCTGTTGTGAAGGAAGTTTTACGAATGAACCCAATATCTGTTGG…	2815	1.1	98.9	sp|Q9NGX9|CP302_DROME Cytochrome P450 302a1, mitochondrial OS=Drosophila melanogaster GN=dib PE=2 SV=2
comp21128_c0_seq2	GGCATGTATACATCAATGGTCAAATTGCGAAACCACGAATCTGTATCGTTGCGTTTTAAAATTTCCACCCCTACATATTTTACTTTCTTGAAGAAGAACATGCCAACTTTATAGTTTCAAATTTGCACAGTACATTCTGCTGGCAGAGAGGAAAAAGTAAGGAGGTCTTCAAGAAATTACGTTGACTACCTCTCTAAAGAAAGAATAAAAGTTGACAGGAAGTCTGCAGCGTTGCAAACCGAGATACGCGTTTTTGCAGTTTCAACTTCGGTGTCCTTTTCAGTGACGTCATGTCTTTTGGTATCATGCGGTCTAATAATAAACAATATAAACGTTACAGTCATAAGAAGTCATTTATTTACACATTTGAAAAATATTGTGTTAATACGGCAAATATTC…	comp19304_c0_seq6	TTGTTTATCTACAACTAATTATCTACCTTGTTGATAGGTTGCCCGTCATAACCTCCGCTCAGCGGGCGTCTATTTTCAAGTAGTCGTGCCTATAAATATTCAATTCGAGCTGGCAATCCTACTTCGCATGTTAAGAGCCAATCAAGCGACTTACGTCTTGATCGACAAGTATGCGCACGGGGCTTAAGTATGTTGCAACTTGATCGTGCGATTAATCGGTGAAAAGAATTTATTTCCTGAATACACTAAGCGTGAGTTTATTTTGTCGAATACATCTAGATCTGAAGTTGGTGCGTGAACATCAAAGATTTCCGTAAAGGGGTCCAGAGTCCCTTAATTTTCCCTGGTTACACTAGCAGATATTGACATCCACTCATTCCTCAGACGTCCGGGTTTCGT…	2481	0.2	99.8	sp|Q9V4U7|C6A14_DROME Probable cytochrome P450 6a14 OS=Drosophila melanogaster GN=Cyp6a14 PE=3 SV=2
comp25094_c1_seq1	GGCTACTTCACGTGCATTGAAGACTTCTTATACTCACGTGCCTGTTGCTATTGCAGAGAATTAAGTCATTTATCCTCATAAATCAATTCGTTTTTATTGCTGTGCTGGTGTTGTTTTATTTGTCTGTGACGGACCACGGAGAAGAACGTTAATTCTGAAAAATAAAAAAAAAAGTAGACTGTGATTGACTCACAGTCACAGTGAACTCCATCAAACAGTCTCAGTAAACATCATCGATCAACATGATTCTCGAGCTTCTCCTTCCGACAATCGCTTACCTAGTGGCGGTGCTGTTGTTGTACCTGGTGTACAACTACTGGAGGAACTACACGCACTGGTCCAAGTCGGGACTCCCGTACATCCCATTCCCGCGGGATTCGGTATTTTATCCCGTCCACA…	comp18210_c0_seq1	ATAACCACTTTGCTCAGTATATTTTTATGTTGGAGGCTACTTCACGTGCATTGAAGACTTCTTATACTCACGTGCCTGTTGCTATTGCAGAGAATTAAGTCATTTATCCTCATAAATCAATTCGTTTTTATTGCTGTGCTGGTGTTGTTTTATTTGTCTGTGACGGACCACGGAGAAGAACGTTAATTCTGAAAAATAAAAAAAAAAGTAGACTGTGATTGACTCACAGTCACAGTGAACTCCATCAAACAGTCTCAGTAAACATCATCGATCAACATGATTCTCGAGCTTCTCCTTCCGACAATCGCTTACCTAGTGGCGGTGCTGTTGTTGTACCTGGTGTACAACTACTGGAGGAACTACACGCACTGGTCCAAGTCGGGACTCCCGTACATCCCA…	1964	0.1	99.9	sp|Q9V4U7|C6A14_DROME Probable cytochrome P450 6a14 OS=Drosophila melanogaster GN=Cyp6a14 PE=3 SV=2
comp23163_c0_seq1	GCCACCCCCTTAATCCGGCCCTGTTCAGTGGCGAGGCACGAATGATCGATTATAGATTTTCCCCCATTTGAATCTATGGTAAAGAATAAATAATTAAGGTGTTCGCTGCGAACACGCTGTTTATATCGTTCCTTTTCAATAGGTTTAAATGACAGATCATTCGATACATCGCAAAGCACGCTAAGCCGCTGGTAACATTTTCGGGTTCAACCTGCTAATGAGTTTGCTGTTTATCGAAAGAGGCGAACCAACAATGAGTTGAACTATACCGTAATTCTAAAGAAGAATTCACAGAAAAATAGAAGAGGAACATGATATGTACAAAAAACAATGCTGAAAAATCCAAGTTGATACATTTTATGACTTCACGATTCTCTTAAATTGAACCCAAACATCGAG…	comp22150_c0_seq1	GACTGACGTCATCGGTGCTTGCGCCTTTGGTCTCAATTGCAACTCAATCCGGGACGAAAATTCCGAGTTCAGACGCATCGGCCGGCTCATCTTCAAGCCCTCCATGGGGGCGCACATCAGAAGCATCTGTCGCACCTTGGCGCCGAAACTCATGAGTTACCTCAAACTCAGATCAATTAATCCGGAGGTGGAACAGTTTTTTTGGACGGTTCTCAAGGACACCGTCAAGCACCGAGAATCAAATGTGAACAAGAGAAATGATTTTCTGCAACTTTTGATCGAAGTTCAAGCAGAGGAGATAAAACACACGCGAAGTAATGATCATCAGAATGGAGATCAAGCCGAAACCCAGGATGGTCACGCTAAGGATGCCATCGAAACACCCAAAGATATTCTATT…	1057	1.6	98.4	sp|Q9V4U9|C6A13_DROME Probable cytochrome P450 6a13 OS=Drosophila melanogaster GN=Cyp6a13 PE=2 SV=1
comp22033_c0_seq1	TCCATTTTGAATTCCATTTTGGGTTCCATTTTGAGTTCCATTGTGTTGGCCATTGCTCTCCAACTGTTTTCGCTCCTCTGCTTGGATATTGATTAAAAGTTGCAAAAAGTCGTTTCTCTTTTGTTCGGTATGGGATTTTCTGTGTTCAACAGCGCCCTTCAGAACTGACATGAAGAAATTCTCAATCTCAGGGCGGATACTTTTCCATTTGGTAGCCATTACTATCCCGGGGGCGAGAGTCAAGACGATGGCACGGATATAACTTCGCCACGAGAAGGAGAAGATGAGTCTCCCGATGCGCCGAAACTCGGAGTTCTCGTCTCGGATGGAGTTGCAGTTGAGGCCGAAAGCGCAAGCACCGATGACGTCAGTCGTGAACTTGGCCATGAGTTCCCTCAA…	comp21382_c0_seq1	TCCATTTTGAATTCCATTTTGGGTTCCATTTTGAGTTCCATTGTGTTGGCCATTGCTCTCCAACTGTTTTCGCTCCTCTGCTTGGATATTGATTAAAAGTTGCAAAAAGTCGTTTCTCTTTTGTTCGGTATGGGATTTTCTGTGTTCAACAGCGCCCTTCAGAACTGACATGAAGAAATTCTCAATCTCAGGGCGGATACTTTTCCATTTGGTAGCCATTACTATCCCGGGGGCGAGAGTCAAGACGATGGCACGGATATAACTTCGCCACGAGAAGGAGAAGATGAGTCTCCCGATGCGCCGAAACTCGGAGTTCTCGTCTCGGATGGAGTTGCAGTTGAGGCCGAAAGCGCAAGCACCGATGACGTCAGTCGTGAACTTGGCCATGAGTTCCCTCAA…	1227	0.1	99.9	sp|Q9V773|C6A20_DROME Probable cytochrome P450 6a20 OS=Drosophila melanogaster GN=Cyp6a20 PE=2 SV=2
comp26095_c0_seq4	AACTGCACTTATGCGCCTTGTCCTTCAAGCCCTTGTGAAATAAATTATCATTATTTTCAACAGTGTGAGATTAGAAATCGGGAACCTTAAGGTCTATATATTACAGTTACTCTATATACAATTGTATTAAATAAGTACTAAAAGTATAAAAAAGAAGGAACTTAGGATAACGTCAACAAAACGTTTGATATTCATGATTGTTACGGGTTGGACCGCCTTTGTAACCGAACCCAGACCCCGTCGAGTGGAGTGAGAAGCCCAGATCGAGGATCATAATTCAATGGCACGACCGTTTTCTCGCACGGGTGGAATGTAAAATTACTTACTAAATAGGACAGGACCGATTTCATTTCGTATTGTGCAAATCGCATACCGATGCATATCCTGGGCCCATCGCCA…	comp25660_c0_seq1	TATCGCGGCTGCCTCGATGTTGTGGTGATCGATCGGCCTCTGCTGGTTCGTTGTGTCGTTGATCTTTATTTTCACTGAATCGCACAGGTTCGTGCCCGATATTAAACGGTTCCGTCCCCCGGTTTTCGCAGTGTTTGTTGTTTTCGGTCGAAACAGGAGATCGAATCTCAGCGCTGATGTTGCTGGAGTTTCGTTGTTTCTCACACCTGTCGATTTGTGTTCGGAGGTTTCAGTTTAAACGGATGTAAACGATAAACAGCAATCGCCATGTTCTCGCTACTAAACTTCCTCCCGTCCGTGACAACGGTGATCCTGACCATCTCCAGCCTATCCCTGTACGTCATATACTTCCTGAAAAAGCGTTACACCCACTGGGAGCGCCGCGGCGTGCCGCACGTG…	2087	0.7	99.3	sp|Q9V773|C6A20_DROME Probable cytochrome P450 6a20 OS=Drosophila melanogaster GN=Cyp6a20 PE=2 SV=2
comp15697_c0_seq1	GTAATCGTCTCATTTAATTAATTTGTTAAGTTTTTAATCTTTGTAACGACACCAAAGCCACGCCAAAAGCTGCATTGTTACTTTACTTTTAAACTCTTCCTTGGTTGGATGTTGAAAATATGTTCCATTTTGCTTGCCCTTTTTGCAGACGCTGATCCAGTTACCTCAAACGCCCTATTTTTTTTTTTTTAACATTTTAGTGAATGTTCTAAAAAATAAACGATTACAATACTTGAAGAAAATATATTACTTTAGCTTTATCAAATATGTTATAATTAAAAACATTTATGTATATTAAAACATAGACTTATCATTTGAAACAGTTTGTTCAAACTATTGCACTTTAGTCGGAGTCCTTCTTCTCTATAAGCGCGTAGGTAACTCAATTTTTGGCGTCGA…	comp16092_c0_seq1	ATCTATGAGTTTCTACATGAGATTCGACAACACTTTTCTAACGAAGGCGGCGGAGCGCACAGTGCCCTGAAGCAGCTCCGAGTGCCGTCACCGCTTGTCTGCTGCTGATGCGATGTAATGGTAAACAAGTAATAATACAAATCGTAAGTGTTGAGTCCGTAATCTGTTATCATTTGAATGAGCGATCTTGCGAATAAGTCATAGGAGCCGCTCTATCCTCATCGCATAAAGCGTGAACCAGTATTCCCAAGTCTATATTCCAAACGGCTGCAATTATTACGAGCAAAACACATCAAAAATGGGGAACCTGGTGGAGTTGCTATCGAGTTTCGTCTCGCCATCGCTAAATTCGGTCCTAATTGTTGCGAGCGTGGGGCTGTTAGCGTGGTACTACCTCGA…	2084	0	100	sp|Q9VCW1|CP6D4_DROME Probable cytochrome P450 6d4 OS=Drosophila melanogaster GN=Cyp6d4 PE=2 SV=1
comp20526_c0_seq2	TTTTTATTATGCATGCTTTATTCAGTGATAAAAATAACGTTTTTATACAAAAACAAGGCTTTAAATATCTTATACTTGACACTTCCAAGTAGAAGCTTCCTCGGCCTGAAAGGAGAACTACGGGTTGGTTATTGAAATTGATGGATAAAGCCACAGACAAACTAACTGTAGGGTGTCTCGTGGGTGCCGTTAGTTTATCTATTAGTTACCTCCTTTTTCTATAGATTTTTCTATGAATTTCAATGATCAGCCCGCTGGAAAGAAGGATGACATCTCGAGGTCATGTTCAGCTCCTCTTTTTAAGTCGAAGTCGCACTTGACCTTTCGGGGCCAGAGTGAATAAATGTCTGTCTATCTCAATGCGCTTCACAGTCTTGGGGCAAGTGTGAAGTGTGTAGT…	comp19977_c0_seq1	TGCATGCTTTATTCAGTGATAAAAATAACGTTTTTATACAAAAACAAGGCTTTAAATATCTTATACTTGACACTTCCAAGTAGAAGCTTCCTCGGCCTGAAAGGAGAACTACGGGTTGGTTATTGAAATTGATGGATAAAGCCACAGACAAACTAACTGTAGGGTGTCTCGTGGGTGCCGTTAGTTTATCTATTAGTTACCTCCTTTTTCTATAGATTTTTCTATGAATTTCAATGATCAGCCCGCTGGAAAGAAGGATGACATCTCGAGGTCATGTTCAGCTCCTCTTTTTAAGTCGAAGTCGCACTTGACCTTTCGGGGCCAGAGTGAATAAATGTCTGTCTATCTCAATGCGCTTCACAGTCTTGGGGCAAGTGTGAAGTGTGTAGTCCGAAACCA…	2146	0	100	sp|Q9VCW1|CP6D4_DROME Probable cytochrome P450 6d4 OS=Drosophila melanogaster GN=Cyp6d4 PE=2 SV=1
comp15508_c0_seq1	GCGTTCAGTTCGGCCAAGCTGAAGATCATGTACGAAACTTTGAAAGACTGCGCCGAAGAGTGCAATGCCCATTTGGAGGCGCGGTGCGCGAGCCGGGGCGAAACGGAGGTCGACATCAAAGACCTCGTGATCAACTACACGCTGGACGTGATAGGGGCTTGCGCCATGGGCATCAAATGCAATGCAGTCCAAGATCCGGAAAACTGCGAGATGAAAAGGGTCCTGCGAGAGCTGTTCCGATCCAGCTGGCGACAGTCCTGCTACCAGCTGATGGAGGTAGTCCATCCTAAGCTTCCGGAGTTGTTCGGTCTCTCGCCGAGGCAGCCGGCCATAGAGCAATTCCTCATGGCCATTACCAAGGACGCAATGGAGATGAAGACCAAGGCCGGGCAGTCCAAC…	comp15346_c0_seq1	GCGTTCAGTTCGGCCAAGCTGAAGATCATGTACGAAACTTTGAAAGACTGCGCCGAAGAGTGCAATGCCCATTTGGAGGCGCGGTGCGCGAGCCGGGGCGAAACGGAGGTCGACATCAAAGACCTCGTGATCAACTACACGCTGGACGTGATAGGGGCTTGCGCCATGGGCATCAAATGCAATGCAGTCCAAGATCCGGAAAACTGCGAGATGAAAAGGGTCCTGCGAGAGCTGTTCCGATCCAGCTGGCGACAGTCCTGCTACCAGCTGATGGAGGTAGTCCATCCTAAGCTTCCGGAGTTGTTCGGTCTCTCGCCGAGGCAGCCGGCCATAGAGCAATTCCTCATGGCCATTACCAAGGACGCAATGGAGATGAAGACCAAGGCCGGGCAGTCCAAC…	1817	0	100	sp|Q9VCW1|CP6D4_DROME Probable cytochrome P450 6d4 OS=Drosophila melanogaster GN=Cyp6d4 PE=2 SV=1
comp18461_c0_seq2	CCTCCAAGTCGATGCATTGTTATTTTAAAATTTCGAGCATCATGTCTCTCGGGTTGATTTTAATTTTTATTGTGATTATTTGTTATTTTGTGCATCAGTTTATGATTTCACGTCCAAAAGATTATCCTTCAGGTCTTGTGCGATGGCCAATTTTTGGGTCTATGCTACAAATATATTGGCGTAACTTTAAACATCCCTTCATGGCTGTTCATCAGTTAGTGAAGGAACTTGACCTTCCTATGATGAGCACCTACCTCGGCAACCATCCGGTTGTTTTCATTAATGATCCTGACAGCATTCGGGAGCTATTCTCGAAACCAGAGTTTCAAGGAAGATCTCCAGGATTAGTCGCCAAACTTCGCTCCCGGAACAAGGATAAAGTGCTAGGTGTAATATTCA…	comp17742_c0_seq2	TCTTAAATTTTTCTGCAGAGCAATTTTGTCAAGTTGGGTTGAAGAAGCAGAGTTGAGGAGCTTGGAGGACTTGTTGCATAAGTGCAGCTTTTGCTATTTTAAGACATAAGTACTTACGCTGGAAAATAACATGGAGTCTTATGACGGAGAGAAAGTTCAAACTAACTTTTTGATTCTTGGAAATTGGATTTTGGTGGCGAGTTTTTCACAGAATAGGTTTTTACTAAGTTAAGAACCTGTCAAACTACCTGATTGTTTTCCTTTCTTTGTCAATTCCTGTTCGAAGCAATGTATACAATTACATAGGTTGGAAGATAACATAAATAAATAGAAAAAATAAAAATATGTCGCAAGACTAGTATTATGTGAAATCAATAATATCTGAAATTATGCACCTTG…	2212	0.2	99.8	sp|Q9VG17|CP304_DROME Probable cytochrome P450 304a1 OS=Drosophila melanogaster GN=Cyp304a1 PE=2 SV=2
comp23296_c1_seq1	GCCGCTTTGCCGCTCTTGGTGTCTCATGATCTTCTGCTGACCGTGTATTTTGCAGAATGGGCAGAATTGATGACAGATTTGCGTGTGGTTGCAATTCTTGAGTGAGAATCTCAATTTCGTTTTCTTGGTAGACGGTCAAGGCCCGCCTGTCTTGGTGCAGCTGTCTGTGAATAAGCCAGAAAAGAAGAATTAAATTCCTTAAATCGTCAAAAATGGTACAGCATCTGAGAAGACTTCGACCAAAACAATGTTGCCAGTTTTTCAAACACTACTCCTCAGAGTCTGTTGCTAATGCTGAGACGAAGTCTATTCCATCCCCCAAACAGTGGTCAGCAGCATTGCACAGGTTATCAGTCATGCAGCAGTCCCGTTTTGGAAAACAGCTGCACAAGTATGTGG…	comp20668_c0_seq1	GAGCCGCTTTGCCGCTCTTGGTGTCTCATGATCTTCTGCTGACCGTGTATTTTGCAGAATGGGCAGAATTGATGACAGATTTGCGTGTGGTTGCAATTCTTGAGTGAGAATCTCAATTTCGTTTTCTTGGTAGACGGTCAAGGCCCGCCTGTCTTGGTGCAGCTGTCTGTGAATAAGCCAGAAAAGAAGAATTAAATTCCTTAAATCGTCAAAAATGGTACAGCATCTGAGAAGACTTCGACCAAAACAATGTTGCCAGTTTTTCAAACACTACTCCTCAGAGTCTGTTGCTAATGCTGAGACGAAGTCTATTCCATCCCCCAAACAGTGGTCAGCAGCATTGCACAGGTTATCAGTCATGCAGCAGTCCCGTTTTGGAAAACAGCTGCACAAGTATGT…	1906	0.1	99.9	sp|Q9VGH1|CP315_DROME Cytochrome P450 315a1, mitochondrial OS=Drosophila melanogaster GN=sad PE=2 SV=1
comp22535_c0_seq2	GATCTTGGAGATGTAAGCGATGGGTTCCTACTCTCCGAATGGGTTACATAAACCTGGCGGGCGCCCAACATTCACTGGGCGCTCATCACCTCGCGAATTCAGTTAATGGTCGGCCTATCCGAGCGCCGGGCCCACCACGGCTGAATTTCGATCGTCCCGGCTGAAATTCACTGGTCATTGACACGCGACCTTTCAGCGACTCGTCGGCTTTGTCTCCTTCTCTGATAGATTTTAAAATTGAGTCCGGAGTTTGTTCTGTGAACGCTGGGAATGAAACTTTTAAGATTGTGATTTTGTTTTTTATAGTCTTTATAGCGCATAAAATTTCGTGATTATATTACTCGTATTCATTCACACATTCAATACGATTTTGCGGTGTCGCTTTTTTGTTTTTTGTGC…	comp21191_c0_seq1	GTAGTTTTCCATTTAAAAAATAAACAGGTATACTGTAATCTAGCAACCCGAGATACGTGGTTCCGGACTTACACTTTTGATCCTTGTCCTTTTGGATCCAAGAAACAATTAGGCGCTTTTGCATTAACCAATTTTGGGACGTGGTCCGTATTGCAGCCAAAATATGATGCCCACGCTTGGCACGTTATTACTATGAACATGGTCATCCATGCCTATGTTCCGTGGTCTGTGCTGGATGTCTGGGCCTCACATCCACAAAGTATGGCTGCGGACTCAAGGTGATTCCCGGGATAGGGGTTGTTGGTAAGGTTTTTCCGGGAGTAGCTGAGAACTCGAAGTGGTAGAGGAGACTAGTGAAAAATTGGAAGATGAAATTCCTTGCCAGCGCTTCTCCGATAC…	2396	0.4	99.6	sp|Q9VW43|CP305_DROME Probable cytochrome P450 305a1 OS=Drosophila melanogaster GN=Cyp305a1 PE=2 SV=1
comp18181_c0_seq1	GTACAAATTTATCAGGACATTAGAATAAAGGCAATTTTTATCAACTCGTTTACGAGGGAAAAATGCTGTCTTCATCGTTTTTTTATCTGTCTACATTTCGCTCCCGGATGTGAAAATTTAGCACATACTTTTTCGGAACGTATAGGAGCCCACAATCTCCGTCGAGTGCATTCTGAAGTTCTTCTGGCGTATTGGGTGAAGTTATTTTGTACCTGTGCAAAACATTCGCACAAAAGAGGAAGGTCATCATCCTTGCCAGCTCGTCACCTAGACACATTCTTTTACCGACTTGGAAGGGCATGAAGTGGTCGGGCTTGGCGAATCTACCGTTCTCGTCGATGAAGCGCCTTGGGCGGTATTCCAGGGGATCGGCCCAAAGTTGGGGGTCCATGTTGATGG…	comp14965_c0_seq1	GTACAAATTTATCAGGACATTAGAATAAAGGCAATTTTTATCAACTCGTTTACGAGGGAAAAATGCTGTCTTCATCGTTTTTTTATCTGTCTACATTTCGCTCCCGGATGTGAAAATTTAGCACATACTTTTTCGGAACGTATAGGAGCCCACAATCTCCGTCGAGTGCATTCTGAAGTTCTTCTGGCGTATTGGGTGAAGTTATTTTGTACCTGTGCAAAACATTCGCACAAAAGAGGAAGGTCATCATCCTTGCCAGCTCGTCACCTAGACACATTCTTTTACCGACTTGGAAGGGCATGAAGTGGTCGGGCTTGGCGAATCTACCGTTCTCGTCGATGAAGCGCCTTGGGCGGTATTCCAGGGGATCGGCCCAAAGTTGGGGGTCCATGTTGATGG…	1752	0	100	sp|Q9VWR5|CP306_DROME Cytochrome P450 306a1 OS=Drosophila melanogaster GN=phm PE=1 SV=1
comp25434_c4_seq11	GTAAGAATAATTGGTAGATTTATGATGAAAACAAAAAATACATCATATTTATGTTGATTAAATAATATTTAACAATGATAAAGCATTTTAACAATAAATACATGAAAGTAAAATTTAGGACAACAAACTAATATGTACGTGTAGTCAAATTAAATTTTTACAGGTGATTCTTAAATCTATAAAAGCAGCAGCAAGTACGTTTAAAGCAAGAGCGTTATCCTATATGTTTTGCTAGCTCAGCAGAACTTTCAACTTAAAACGCGTGTCAAAAATATACTCCAAATCGCTCAGTTTGCGCAATTTACATCGGGCGTTTTCAAATTTACCAGTGATTAGATACTTCATCCGAAAGTCACTCTTTTAGAGAGACATGCGTTAAAAAGGTTGAAAACGCAGGTG…	comp23165_c1_seq4	GCTGCGAACACCCTGTTTATCGACCCTTTTCCATAGGTTTAAATGGCAGATCAATCGATCTATCGCAAAGTACGCCACGCCACTGGCCCATTCATTCTCTGTATCTCCTGTACGCTTCCGACCTATCGCTCACGACTTTTGGCGAGACTTTGACCAATTTTAAAAGCCCGAAAATATGTGATGATAAGCGTGTTTTCTGCGCTGGAGTGGGCACTATATTACAAATAAAAATAATCAACAAACAATGTTGCTGCCAATCCTAAGTCGACTAAGTTGGCAGATTGCTGTTTTCATTGTTTCTGATTCTTTTTAATTTTTTTCAAAATTCTTTTAGTGAAAACACAAATAAGTGCGGTGCATATTATCTACGTCATAAAAAATATCCCCAACTGGTCTAAA…	2648	0	100	sp|Q9VYY4|C4G15_DROME Cytochrome P450 4g15 OS=Drosophila melanogaster GN=Cyp4g15 PE=2 SV=1
comp16515_c0_seq1	TAACTTTAGGTGTGGATGGCTATAGGTGACTCGTCGCTCTGTCTCTCTCTAGTGGTCCAACTCATTCCGGGTAGATTTCCATGCCTCCCTGATGCAGCCCATTGAGCTTTATTCCGGGGAGAACAAACATAATCCCAATTTTCGCGAACGCCCATCAGTTCACTCCCTGATTTCACCCAAGTGCACACTCCTCCACCGCTATGCTCGAGTTCCTAATTTGCGGGATGTCGACCGTGGTCGAGCCGATTTTGACTCCGTCGTCACTTTTCTCGGTGACGAATGCCTTTTTCTACCTCTTGATCCCGATCGCCGCCCTATGGTATGCCTACTTCAGGATGTGCCGTAAACGGCTCTACGAGCTGGCTGCTGAAATTCCGGGACCCAAGGGGCTTCCACTCA…	comp20932_c0_seq1	GTGGATGGCTATAGGTGACTCGTCGCTCTGTCTCTCTCTAGTGGTCCAACTCATTCCGGGTAGATTTCCATGCCTCCCTGATGCAGCCCATTGAGCTTTATTCCGGGGAGAACAAACATAATCCCAATTTTCGCGAACGCCCATCAGTTCACTCCCTGATTTCACCCAAGTGCACACTCCTCCACCGCTATGCTCGAGTTCCTAATTTGCGGGATGTCGACCGTGGTCGAGCCGATTTTGACTCCGTCGTCACTTTTCTCGGTGACGAATGCCTTTTTCTACCTCTTGATCCCGATCGCCGCCCTATGGTATGCCTACTTCAGGATGTGCCGTAAACGGCTCTACGAGCTGGCTGCTGAAATTCCGGGACCCAAGGGGCTTCCACTCATCGGCAACGCC…	1347	0.3	99.7	sp|Q9VYY4|C4G15_DROME Cytochrome P450 4g15 OS=Drosophila melanogaster GN=Cyp4g15 PE=2 SV=1
comp29332_c0_seq1	GATGTACCCACCAGTGCCCATCATAGCACGAGAGCTACAACAAGAAGTCCAGCTAAAGTCCACAAACCTGTCCGTCCCTGCAAAGTGCACTGTTATCATCGGAACCCTCAAATTACACAGAAACCCAAAAATATATCCGAATCCTGAGCACTTCGACCCTGATAACTTCCTGCCTGAGAAAACTTCGAACCGACATTATTACGCTTTCGTGCCGTTCAGCGCGGGTCCAAGAAGTTGTGTTGGTCGTAAATACGCAATGCTGAAATTGAAAATATTACTGTCTACTATTTTAAGAAATTATAAAGTCTACAGTGACATTCCACAGAAGGACTGGAAGTTACAAGCAGACATCATCCTCAAGAGATCAGACGGTTTTATGATTCGATTAGAACCCAGGAA…	comp21784_c0_seq2	AATTATATTTTATATGTAAAAAATAAAAACTATTTTAAATATTATAACTATTGAGCACGAGAGGGTTGAGTGCTAACTGCATGACTTTAGTTATGAAACTTAAATTTTTCGAAGAAGAATGGAAAATGTGGCTTCGCGGATCAAATTTGCGTGGATTTAGCTAGAAATTTAAAATGCTCAAATGCAAGAATTTTTCTTCTTTTACCATATTTTTTTTCGAGATCGTTTAGTTCAAGGGAGAAAAATGTTAGCGAAAAAAGAATAAAGAAACATGGAGAGACATCAGAGCGTAAAACAAAGCAAAATCCATTCTTCGCTGAACGAATTAATTTTATTGTAGGACGGAACGGCCATGTACATAGTTATTCAGTCAAGATGAATCGGTGGATGTTTTTACCT…	1320	0	100	sp|Q9VYY4|C4G15_DROME Cytochrome P450 4g15 OS=Drosophila melanogaster GN=Cyp4g15 PE=2 SV=1
comp14249_c0_seq2	GCAAGTAGAGATCCGGATTATCAAGTATTTTGCGAGTGCGAAACATGTTATATGGTATGATTGCGCGAGTTCAAAATTTCCGGTCGAAAGATTTACCTTTCTTTGAAGTAGTGGCAACATATTTAGGTATTTTTTATTATTTCGTAAATAATAATAATAATAATGGTTTTATAATAACGAAATGTTCTATTTAGAATACCTGTGACGTATAAATATCCATTCAGTGGAATCACATGTTGCGAATATTTTTAGTGTTTTTCGAGCTTTTTCAGTATTCGCGCTCACAAAGAACTTTGCCTGAAAATGTAGTCACTTGACAAAGGTTTCGATTCTACTCTTCATTATTATAAGTGAAAGGCAGACATGGCTAAAACAAGCCTCAGCTCTTCCTCGCTGTTT…	comp15647_c0_seq1	GGGGTATTGTTTTCGTATCATTCAGGGCGAATGGAATGGAAGCGTAGGTAACTCTACACTCATTACATTCACCTTGCTAGAGCTTTTTGGAACCTCCCTCATCTCTGGTGTGGGGGGGATGAAAAAGAACTAACATGTAGACGAGGTGCATTATATAAATGAGTAAACAATATATTAAGGATCAGAGAAGAGAGAGGAAAAAACATAATACCTAGAAACATAATAAAAATCACTACAAACAAAATGAAGCTCTCTATATGTTCCTTGTTTATATCTGCCAAAATTTGATCAACACTACCAAAGATCATTTGTGCTTTAAAAACCATTCAATTCTTTGGTTTTGGTGTCATTTTCCGTGGTTCTAATCTAATCCTAAAACCATCAGCTCTTTTAAGAATG…	2318	0	100	sp|Q9VYY4|C4G15_DROME Cytochrome P450 4g15 OS=Drosophila melanogaster GN=Cyp4g15 PE=2 SV=1
